# Supplementary material for: Involvement of KV3.4 Channel in Parkinson’s Disease: A Key Player in the Control of Midbrain and Striatum Differential Vulnerability during Disease Progression?
Source: Antioxidants (Basel). 2024 Aug 18;13(8):999. doi: 10.3390/antiox13080999 (PMC11351402; doi:10.3390/antiox13080999)
Supplement: Supplementary file 1 [file antioxidants-13-00999-s001.zip]

Archive with 1 entries (1 files):
- antioxidants-3150572-supplementary.pdf
